# Supplementary material for: A serine-conjugated butyrate prodrug with high oral bioavailability suppresses autoimmune arthritis and neuroinflammation in mice
Source: Nat Biomed Eng. 2024 Apr 1;8(5):611–27. doi: 10.1038/s41551-024-01190-x (PMC11161413; doi:10.1038/s41551-024-01190-x)
Supplement: Supplementary file 3 — Source data. [file 41551_2024_1190_MOESM3_ESM.xlsx]

## Sheet: Fig. 1
	Fig. 1d	Concentration (mM)	NaBut			SerBut
		0.0222	97.3	97.6	97.3	98.7	98.3	98.2
		0.0667	97.7	96.5	94.5	98.3	98.1	98.4
		0.2	97	97.2	97.1	98.1	98.3	98.4
		0.6	92.6	92.7	93.6	98.3	98.5	98.5
		1.8	88	84.6	85	98.1	97.6	96.5
	Fig. 1e	% MHCII+ (of BMDCs)	LPS only	No LPS	SerBut 0.2 mM	NaBut 0.2 mM
			64.9	58.4	54.5	60.9
			67.2	60.1	53.3	57.6
			65.9	62.2	45.8	52.9
	Fig. 1f	% CD80+ (of BMDCs)	LPS only	No LPS	SerBut 0.2 mM	NaBut 0.2 mM
			80.5	66.3	71	81.7
			85	64	69.7	80
			82	65.2	63.9	75.7
	Fig. 1g	% CD86+ (of BMDCs)	LPS only	No LPS	SerBut 0.2 mM	NaBut 0.2 mM
			54.9	14.1	46.1	23.2
			48	13	45.8	31.5
			42.8	3.97	48.6	30.3
	Fig. 1h	TNFα (pg/mL)	LPS only	No LPS	SerBut 0.2 mM	NaBut 0.2 mM
			8220.99	261.76	5306.6	4482.77
			7539.06	327.77	3142.03	3715.25
			6838.53	251.64	3169.51	3766.85

## Sheet: Fig. 2
	Fig. 2b	Butyrate in plasma (μM)			Fig. 2c	Butyrate in liver (μg/g)			Fig. 2d	Butyrate in menseteric LNs (μg/g)
		PBS	SerBut	NaBut		PBS	SerBut	NaBut		PBS	SerBut	NaBut
		3.52875	14.9943	3.49297		1.24508	14.8918	1.68118		4.76937	59.1084	3.68164
		3.17531	3.45239	10.1931		0.609272	2.3381	1.46232		5.60301	10.8195	3.18585
		3.50231	10.4489	2.79921		0.750378	7.95512	1.10331		2.33887	25.724	3.3877
		3.25195	14.1652	3.02219		1.49475	15.7303	0.939402		3.31254	101.385	5.54296
		3.09967	14.3665	3.02885		*	24.8998	1.1054		3.25746	75.456	3.78121
	Fig. 2e	Butyrate in spleen (μg/g)			Fig. 2f	Butyrate in lung (μg/g)			Fig. 2g	Butyrate in spinal cord (μg/g)			Fig. 2h	Butyrate in brain (μg/g)
		PBS	SerBut	NaBut		PBS	SerBut	NaBut		PBS	SerBut	NaBut		PBS	SerBut	NaBut
		1.21538	48.1654	1.19659		1.60197	29.3013	1.59831		0	6.05152	0		0	1.20889	0
		0.912114	3.93436	1.15379		1.51318	4.3557	2.50804		0	17.3667	0		0	0.390486	0
		0.754832	20.1185	1.24217		2.10117	11.438	1.43759		0	1.07595	0		0	0.558213	0
		0.79244	46.1102	1.05796		1.16426	16.6369	0.830571		0	1.20415	0		0	0.658857	0
		0.763983	31.656	1.15221		1.55982	45.7264	1.513		0	2.34716	0.618845		0	0.947511	0
	* sample lost during processing

## Sheet: Fig. 3
	Fig. 3b	CAIA Clinical Score	PBS							SerBut
	Days After Immunization	0	0	0	0	0	0	0	0	0	0	0	0	0	0	0
		3	0	0	0	0	0	0	0	0.5	0	1	0	0	0	0
		4	0	0	0	0	0	0	0	1	0	0	0	0	0	0
		6	4	1.5	4	2.5	1.5	0	2.5	2.5	0.5	0	0	0	0	0.5
		7	4.5	1.5	4.5	3.5	2	3.5	2	3	2.5	0.5	0	1	0	0.5
		8	6	4.5	6	4.5	3.5	4.5	2.5	2.5	3	1.5	0	1	0.5	0
		9	6	4.5	6	6	6	5	2	3	3.5	2	1.5	1	1.5	0
		10	6	6.5	5.5	5.5	6	4	1.5	2.5	4	1	1.5	0.5	1	0.5
		11	5	6	6.5	5.5	6	3.5	1.5	3	5	1	1.5	0.5	1	0.5
		12	6.5	6	6.5	5.5	6	4	2	2.5	2.5	1	1.5	1	0.5	0
		Fig. 3c	CAIA Clinical Score			Fig. 3d	Thickness (forepaws, mm)			Thickness (hindpaws, mm)
			PBS	SerBut			PBS	SerBut		PBS	SerBut
			6.5	2.5			2.96	2.17		2.015	1.97
			6	2.5			2.63	2.33		2.38	2.345
			6.5	1			2.83	1.735		2.605	2.315
			5.5	1.5			2.39	1.575		2.975	2.575
			6	1			2.7	1.435		2.545	2.175
			4	0.5			1.625	1.55		2.66	2.32
			2	0			1.56	1.365		2.72	1.955
	Fig. 3h	FoxP3+CD4+% of live cells		Fig. 3i	Foxp3+CD8+ % of live cells		Fig. 3j	RORγt+ % of CD4+ T cells		Fig. 3k	IL-10+ % of CD19+ B cells		Fig. 3l	Arg-1+% of CD11b+F4/80+ cells		Fig. 3m	M2/M1 ratio (Arg-1+/INOS+)
		PBS	SerBut		PBS	SerBut		PBS	SerBut		PBS	SerBut		PBS	SerBut		PBS	SerBut
		3.5	3.59		0.11	0.13		0.39	0.28		0.14	0.26		2.23	7.45		0.819853	7.60204
		3.15	4		0.078	0.13		0.27	0.26		0.16	0.16		8.33	8.46		4.84302	6
		3.43	3.75		0.094	0.12		0.4	0.19		0.18	0.16		4.36	15.4		2.29474	17.3034
		3.36	4.25		0.077	0.15		0.29	0.19		0.16	0.18		8.66	11.8		4.68108	5.61905
		3.52	4.23		0.11	0.16		0.23	0.18		0.13	0.25		10.9	11.2		5.16588	7.72414
		3.39	3.9		0.094	0.12		0.27	0.28		0.15	0.29		5.92	12.2		4.38519	11.2963
		3.81	3.65		0.13	0.12		0.26	0.2		0.18	0.4		6.6	7.28		6.47059	2.92369

## Sheet: Fig. 4
	Fig. 4b	CAIA Clinical Score	PBS						NaBut						SerBut
	Days After Immunization	3	0	0	0	0	0	0	0	0	0	0	0	0	0	0	0	0	0
		4	0	0	0	0	0	0	0	0	0	0	0	0	0	0	0	0	0
		5	0	0	0	0	0	0	0	0	0	0	0	0	0	0	0	0	0
		6	0	4	0	2	4	0	0	0	2	2	2	3.5	0	0	1	0	0
		7	0	4.5	2	2	5	0	0	0	2.5	4	2	5	0	0	1.5	0	0
		8	0	4.5	2	4	6.5	0	0	0	3	5	3.5	7	0	0	0	0	0
		9	1	4.5	2	4	8.5	2.5	0	0	3.5	7	3.5	9.5	0	0	0	0	0
		10	2	8	1.5	4.5	9.5	3	0.5	3.5	5.5	9.5	4	11	2	0	2	0	0
		11	2	9	1.5	5	9	4	3	2	7	10	3.5	11.5	2.5	0	2	0	0
		12	1	8	1	5	9	5.5	4	1.5	8	10	4	12	2	1	1	0	0
		13	0.5	6.5	1	6	7.5	5	3.5	0.5	6	9.5	4	11.5	1.5	0.5	1.5	0	0
	Fig. 4c	CAIA Clinical Score				Fig. 4d	FoxP3+CD25+CD4+% of live cells			Fig. 4e	FoxP3+CD8+% of live cells			Fig. 4f	FoxP3+CD25+CD4+% of live cells			Fig. 4g	FoxP3+CD8+% of live cells
		PBS	NaBut	SerBut			PBS	NaBut	SerBut		PBS	NaBut	SerBut		PBS	NaBut	SerBut		PBS	NaBut	SerBut
		0.5	3.5	1.5			4.17	4.06	4.59		0.13	0.16	0.16		2.59	2.89	3.22		0.069	0.08	0.13
		6.5	0.5	0.5			3.23	3.76	4.71		0.068	0.12	0.18		2.42	2.92	2.82		0.057	0.08	0.081
		1	6	1.5			3.6	3.16	4.34		0.1	0.1	0.16		2.84	2.91	3.05		0.071	0.081	0.11
		6	9.5	0			3.24	3.58	4.65		0.086	0.15	0.19		2.65	2.84	2.99		0.063	0.09	0.11
		7.5	4	0			3.26	3.81	4.18		0.091	0.13	0.15		2.99	2.89	3.09		0.09	0.082	0.092
		5	11.5				3.55	3.86			0.12	0.13			2.7				0.072

## Sheet: Fig. 5
	Fig. 5b,c	EAE Clinical Score	PBS									L-Ser								NaBut									SerBut
	Days After Immunization	0	0	0	0	0	0	0	0	0	0	0	0	0	0	0	0	0	0	0	0	0	0	0	0	0	0	0	0	0	0	0	0	0	0
		7	0	0	0	0	0	0	0	0	0	0	0	0	0	0	0	0	0	0	0	0	0	0	0	0	0	0	0	0	0	0	0	0	0
		8	0	0	0	0	0	0	0	0	0	0	0	0	0	0	0	0	0	0	0	0	0	0	0	0	0	0	0	0	0	0	0	0	0
		9	0	0	0	0	0	0	0	0	0.5	0.5	0	0	0	0	0	0	0	0	0	0	0	0	0	0	0	0.5	0	0	0	0	0.5	0	0
		10	0.5	0	0	0	0	0	1.5	0	0.5	0.5	0	0	0	0	0	0	0	0	0	0	0	0	0	0	0	0.5	0	0.5	0	0	0	0	0
		11	0.5	0	0	0	0.5	0	3	0	0.5	0.5	0	0	0	0	0	0	0	0	0.5	0.5	0.5	0	0	0	0	0.5	0	0.5	0	0	0.5	0	0
		12	1.5	0.5	0	0	1	0.5	3.5	0	1	0.5	0	0.5	0	1	0	0.5	0	0	1	0.5	1	0.5	0	0	0	0.5	0	1	0	0	0.5	0	0
		13	2.5	0.5	0	0.5	2.5	2.5	3	0	2	0	0	0	0.5	2.5	0.5	0.5	0.5	0.5	2.5	2.5	2	0.5	0.5	0.5	0.5	1	0	3	0.5	0	0.5	1	0
		14	3	1.5	0.5	1	3	3	3.5	0.5	3	0.5	0	0.5	2.5	2.5	1	2	0.5	0.5	3	3	3	1	0.5	1	1	2	1	3	0.5	0	0.5	2	0
		15	3	2	1	2	3	3	3	1	3	0.5	0.5	1	2.5	3	1.5	3	1	0.5	3	3	3.5	2	0.5	2	2.5	3	2	3.5	0.5	0	0.5	3	0
		16	3	3	2.5	2.5	3	3	3	1.5	3.5	2	1.5	2.5	3	3	3	3	1.5	2	3	3	3.5	3	0.5	2	3	3	2.5	3.5	0.5	0	0.5	3	0.5
		17	3	3	3	3	3	3	3	2.5	3	3	2	2.5	3.5	3.5	3	3.5	1.5	2.5	3	3		3	1	1.5	3	3	2.5	3.5	1.5	0	0	3	0.5
		18	3	3	3	3	3	3	3	2.5	2.5	3	2	2.5	3.5	3	2.5	3	2	3	3.5	3		3	0.5	1	3	3	2	3	1.5	0	0	3	1
		19	3	3	3	3	3	3	3	3	2.5	3	2	2	3.5	3	2	3	2.5	3	3	3		3	0.5	1	3	3	2	3	1	0	0	3	2
		20	3	3	2.5	3	3	3	3	3	2	3	2	1.5	3.5	3	1.5	3	2	3	3	3		2.5	0.5	1	3	3	1.5	2	0.5	0.5	1	3	3
		21	3	2.5	2.5	3	3	3	3	3	2	3	2	1.5	3.5	3	1.5	3	2	3	3	3		2	0.5	1	3	3	1.5	2	0.5	0.5	2	3	3
	Fig. 5d	PD-1+ % of CD4+ T cells					Fig. 5e	CTLA-4+ % of CD4+ T cells					Fig. 5f	Foxp3+CD25+ % of CD4+ T cells					Fig. 5g	PD-1+% of CD4+ Tregs					Fig. 5h	CTLA-4+% of CD4+ Tregs
		PBS	L-Ser	NaBut	SerBut			PBS	L-Ser	NaBut	SerBut			PBS	L-Ser	NaBut	SerBut			PBS	L-Ser	NaBut	SerBut			PBS	L-Ser	NaBut	SerBut
		11.7	12.4	14.5	22.2			5.86	4.99	5.12	7.31			7.13	6.75	7.1	7.95			17.1	20.1	23.4	20.2			11.1	10.6	10.2	20.1
		16.9	16	12.6	15.2			5.78	4.71	4.75	6.86			6.95	7.1	7.63	8.92			25.2	22.3	20.6	23.1			11.6	9.14	9.56	17.6
		11.8	14.9	14.7	14.8			4.63	4.65	4.58	6.18			5.86	7.29	7.15	8.8			24.5	23.7	22.8	21.5			10.6	8.22	9.31	15.2
		14.2	14.7	17.6	18.5			5.09	5.54	5.2	5.79			6.66	7.65	7.75	7.46			25.7	19.6	26.7	24			12.9	8.9	10.6	17.4
		9.81	13	15	23.9			4.01	4.75	4	8.35			5.61	6.39	5.81	8.69			18.6	23.5	17.2	22			8.8	11.1	10.3	21.4
		16.4	14.3	13.8	11.3			5.28	4.76	4.87	4.95			6.62	7.7	6.74	6.45			25.1	23.5	22.2	18.4			8.38	8.91	10.5	10.7
		12.5	16.2	14.8	18.8			5.08	6.07	5.01	5.87			7.37	7.95	7.23	7.82			19.8	24.7	19.9	22			10	11.5	7.83
		12.6	16.3	13.5				4.94	5.23	4.25				6.62	7.64	6.34				24.4	23.2	23.1				10.4	13.7	7.18	15.2
		16.2						4.76						7.8						19.5						6.65
	Fig. 5i	MOG+CD4+ cells% of live cells					Fig. 5j	MOG+RORγt+ CD4+ T cells% of live cells					Fig. 5k	Foxp3+CD25+ % of MOG+CD4+ T cells					Fig. 5l	PD-1+ % of MOG+CD4+ T cells					Fig. 5m	CTLA-4+ % of MOG+CD4+ T cells
		PBS	L-Ser	NaBut	SerBut			PBS	L-Ser	NaBut	SerBut			PBS	L-Ser	NaBut	SerBut			PBS	L-Ser	NaBut	SerBut			PBS	L-Ser	NaBut	SerBut
		0.39	0.063	0.12	0.021			0.021	0.00478	0.00705	0.00233			8.22	6.36	8.71	11.8			12.5	15.6	13.9	26			4.76	5.33	4.77	4.72
		0.1	0.02	0.23	0.013			0.00787	0.00361	0.00947	0.0028			7.17	5.63	7	9.17			16.7	15.5	12.3	20.8			4.58	7.51	3.19	12.5
		0.36	0.14	0.028	0.016			0.014	0.00884	0.00434	0.00261			6.26	6.38	5.61	11.9			10.9	17.2	18.5	21.2			3.32	3.89	4.62	10.2
		0.05	0.53	0.027	0.018			0.00562	0.019	0.00511	0.00264			6.13	6.77	4.9	11.5			14.7	12.5	18.5	26.4			6.13	4.03	3.5	8.11
		0.2	0.11	0.026	0.04			0.014	0.00664	0.00446	0.00433			6.15	7.06	4.56	8.02			10.5	13.5	19	18.9			3.4	4.12	4.94	9.43
		0.11	0.25	0.15	0.025			0.00598	0.012	0.00872	0.00414			7.02	8	6.16	5.1			16.1	14.3	14.3	14.1			4.9	3.58	4.32	4.31
		0.1	0.087	0.12	0.02			0.00711	0.00461	0.00748	0.00331			6.75	5.63	5.81	8.38			12.6	15.9	14.3	25.1			2.68	5.29	4.81	12
		0.044	0.024	0.15				0.00334	0.00335	0.00616				6.53	4.53	6.36				12.8	23	12.3				3.6	7	3.62
		0.065						0.00531						7.36						14.4						4.38
	Fig. 5n	CD40+%	PBS									L-Ser									NaBut									SerBut
		CD11b+CD11c-	2.74	3.89	2.77	2.88	3.02	3.67	3.33	3.99	5.59	2.93	2.87	6.84	1.93	2.41	2.61	3.1	2.59		3.04	2.85	2.84	2.36	2.66	3.52	2.84	3.2		1.95	2.39	1.84	2.35	1.88	2.87	1.79
		CD11b+F4/80+	24.2	31.2	39	29.2	22.2	22.3	23.7	32.5	40.3	20.6	19.8	42.1	17.4	18.4	25.4	30.5	26.4		28.2	17.9	22.5	16.7	18.8	37.5	24.1	19.1		15.7	17.6	19.9	25.7	17.2	20.6	14.1
		CD11c+	5.12	4.76	6.44	3.45	5.74	7.8	5.74	5.89	4.71	6.11	3.25	6.36	5.66	3.81	4.48	4.39	4.62		5.08	6.93	3.4	5.23	3.75	4.77	5.02	3.63		1.74	2.43	1.83	3.08	1.89	4.13	1.63
		CD11b+CD11c+	11.4	9.3	10.6	7.57	10.1	12.8	10.3	11.4	8.86	11.9	6.44	14.4	10.7	7.11	9	8.38	9.5		9.05	12.1	6.67	9.19	7.35	11.7	9.97	6.58		4.05	5.35	4.09	6.12	3.98	8.57	4.48
		CD11b+Ly6C+Ly6G-	4.1	2.22	3.13	1.84	3.17	2.69	2.97	2.35	3.33	2.84	3.24	4.99	2.1	1.54	3.83	1.85	1.82		1.97	2.9	1.26	2.27	2.17	4.91	2.43	2.7		0.4	1.02	1.53	0.8	0.46	1.7	0.92
		CD86+%	PBS									L-Ser									NaBut									SerBut
		CD11b+CD11c-	0.84	0.68	1.7	0.74	1.38	0.9	0.91	1.09	0.86	0.78	1.15	1.21	0.55	0.78	1.12	0.81	0.94		0.92	0.84	0.57	1.25	0.97	1	0.87	0.67		0.4	0.55	0.63	0.59	0.48	0.69	0.69
		CD11b+F4/80+	8.78	1.93	8.04	1.88	16.2	4.43	5.38	4.3	3.15	5.26	3.2	1.65	4.55	3.24	4.25	3.1	3.53		3.24	5.95	2.13	3.95	3.07	2.35	2.28	2.7		0.94	1.53	1.61	2.16	1.12	2.09	1.34
		CD11c+	8.26	5.68	13.8	3.64	12.9	10.9	7.05	7.75	6.03	7.22	4.66	5.9	7.21	6.66	7.12	7.17	6.28		8.26	11.2	4.07	8.7	4.36	8.68	6.85	5.41		4.1	3.94	3.59	3.84	2.84	6.18	2.67
		CD11b+CD11c+	10.9	6.34	16.4	4.53	15.7	12.5	8.6	9.84	7.82	9.13	5.18	7.38	9.92	7.26	9.15	8.13	8.71		9.93	13.3	4.72	10.1	5.76	11	8.61	7.03		5.75	4.83	4.23	4.93	4.09	7.78	3.71
		CD11b+Ly6C+Ly6G-	3.95	2.38	7.8	2.52	5.57	3.78	3.88	4.62	2.56	4.09	5.3	4.77	2.64	3.38	4.79	3.13	3.36		3.96	4.84	2.26	5.28	3.76	4.37	2.84	2.45		0.83	2.49	2.73	1.87	1.19	3.23	1.89
		MHCII+%	PBS									L-Ser									NaBut									SerBut
		CD11b+CD11c-	81.3	62.9	81.5	60.4	75.2	67.8	76.3	59.5	58.7	73.1	70.6	63.5	69.5	66	75	68.5	67.4		64.8	78	55.5	72	67	70.8	64.7	67.8		44.5	56.4	60.3	57.7	42.7	67.7	53.9
		CD11b+F4/80+	86.3	66.3	73.1	67.6	86.8	82.8	80.3	67.4	53.9	83	77	49.7	80.7	79.6	77.7	66.6	70.9		72.9	86.3	70.2	81.8	77.7	64.8	71.7	79.5		47.2	65.9	69.3	64.7	49.2	74.9	64.5
		CD11c+	87	79.1	86.3	70.2	90	86.5	85	81.3	79.3	83.9	79.9	73.7	80.8	78.8	80.4	81	72.5		83.4	86.6	72.9	80.1	74.5	78.8	79.2	82.2		45.6	68.1	66.9	71.1	54.8	78.3	61.3
		CD11b+CD11c+	97.9	96	98.4	95	98.6	98.1	98.2	97	94.6	97.9	97	93	96.5	96.5	97.7	97	95.1		97.5	98.7	96.3	97.7	96.6	95.7	97.1	98		79.1	92	92.3	95.4	86.1	96.8	90.3
		CD11b+Ly6C+Ly6G-	81.7	60.1	80	54.1	74.2	70.4	74.5	57	59.4	65.5	67.6	63.3	59.1	61.2	70.1	61.8	59.2		60.3	77.2	52.9	68.2	63	67.7	61.4	64.9		34	53.7	51.8	47	31.4	58.5	43.4

## Sheet: Fig. 6
	Fig. 6b,c	EAE Clinical Score	PBS									SerBut
	Days After Immunization	0	0	0	0	0	0	0	0	0	0	0	0	0	0	0	0	0	0
		7	0	0	0	0	0	0	0	0	0	0	0	0	0	0	0	0	0
		8	0	0	0	0	0	0	0	0	0	0	0	0	0	0	0	0	0
		9	0	0	0	0	0	0	0	0	0	0	0	0	0	0	0	0	0
		10	0	0	0	0	0	0	0	0	0	0	0	0	0	0	0	0	0
		11	0	0	0	0.5	0	0	0	0	0	0	0	0	0	0	0	0	0
		12	0	0.5	0	2	0	0	0	0	0	0	0	0	0	0	0	0	0
		13	0.5	1.5	0	2	0	0	0	0	0	0	0	0.5	0	0	0	0	0
		14	1	2.5	0.5	2.5	0	0.5	0.5	0	0.5	0	0	2	0	0	0	0	0.5
		15	2	3	2	2.5	0.5	1.5	0.5	0	2	0	0	2.5	0	0.5	0	0	1
		16	2.5	3	3	2.5	1	1.5	1	0	2	0	0	2.5	0	0.5	0	0	2
		17	2.5	3	3	2.5	1.5	1.5	1.5	0.5	2.5	0	0.5	3	0	0.5	0	0	2.5
		18	2.5	3	3	2	2.5	1.5	2.5	1.5	3	0.5	0.5	3	0.5	0.5	0	0	3
		19	2	3.5	3	2	3	1.5	3	1.5	3	0.5	0.5	3	0.5	0.5	0	0.5	3
		20	2	3.5	3	2	3	1	3	2	3	0.5	0.5	3	1	0	0	0.5	3
	Fig. 6d	Δ Body weight (g)	PBS									SerBut
	Days After Immunization	0	0	0	0	0	0	0	0	0	0	0	0	0	0	0	0	0	0
		7	2.6	1	2.9	0.1	-0.5	1.2	0.7	0.4	0.4	-1.4	0.3	-1.3	0.6	0.3	1.4	1	0.2
		9	2.4	1.6	2.7	0.3	0	2.2	1.8	1.5	0.2	0	0.5	-0.5	1.7	-1.1	4.1	1.9	-0.1
		12	1.8	1.7	3.1	-0.2	0.6	-0.1	1.7	2.6	1.1	-0.7	1.4	1.7	1.4	0.1	1.9	2.1	0.7
		14	1.2	-1.4	0.6	0	0.6	-0.1	0.5	2.8	1	-0.5	1.5	0.2	1.6	-0.2	2.1	2	-0.4
		16	-0.1	-1.7	-0.7	-0.2	-0.8	-0.5	0.1	2.9	-0.9	0	2.3	-0.5	1.7	0.1	2.3	2.6	-1.9
		18	0.6	-1.4	-1	0.1	-1.9	0.6	-0.9	3	-1.8	0	3.7	0.3	2.7	2.2	3.4	3	-2.1
		20	1.2	-1.3	-1.1	1.5	-1.5	1.4	-1.2	3.1	-0.8	-0.2	3.5	-0.1	2.7	1.3	4.1	3.4	-1.4
		Fig. 6f	IFNγ (ng/g total protein)			Fig. 6g	CD45+ % of live cells			Fig. 6h	CD45+CD3+ % of live cells			Fig. 6i	RORγt+CD4+% of live cells
			PBS	SerBut			PBS	SerBut			PBS	SerBut			PBS	SerBut
			0.439984	3.73375			1.75	0.39			0.4	0.06			0.014	0.00929
			2.0861	0.669078			1.53	0.56			0.39	0.11			0.055	0.012
			5.09995	0.789771			2.47	3.64			0.69	0.69			0.057	0.019
			1.75579	0.767119			1.15	0.46			0.37	0.1			0.037	0.024
			7.47546	0			2.66	0.09			0.45	0.014			0.00393	0.017
			1.22348	0			0.52	0.058			0.09	0.00561			0.045	0.00479
			12.2619	0.533857			2.49	0.3			0.46	0.071			0.025	0.028
			5.31698	0.672102			1.81	1.93			0.42	0.48			0.035	0.026
			0				1.01				0.21				0.053
		Fig. 6j	CD11chi % of live cells			Fig. 6k	CD11b+CD11c- % of live cells			Fig. 6l	F4/80+CD11b+% of live cells			Fig. 6m	MHCII+ % of CD11chi cells			Fig. 6n	MHCII+ % of CD11b+CD11c- cells			Fig. 6o	MHCII+ % of F4/80+CD11b+ cells
			PBS	SerBut			PBS	SerBut			PBS	SerBut			PBS	SerBut			PBS	SerBut			PBS	SerBut
			0.14	0.21			0.25	0.094			0.22	0.055			16.8	2.21			15.1	12.6			11.7	13.2
			0.2	0.13			0.42	0.12			0.6	0.066			24.4	13.6			27	14.4			12.4	24.1
			0.25	0.23			0.66	1.42			0.76	1.07			35.9	20.3			36.5	9.12			22.1	6.48
			0.22	0.12			0.31	0.1			0.31	0.049			17.5	2.59			23.2	10.4			17.7	13
			0.23	0.14			0.6	0.029			0.56	0.011			24.1	0			28.2	0			17.6	0
			0.18	0.15			0.16	0.016			0.13	0.00387			3.85	0			7.21	0			5.54	0
			0.2	0.13			0.52	0.095			0.45	0.042			22.5	3.65			28.8	12			21.7	12.5
			0.16	0.25			0.56	0.51			0.36	0.44			20.3	15			16.6	14.2			15.8	12.7
			0.21				0.3				0.17				4.73				9.9				9.38

## Sheet: Fig. 7
	Fig. 7b	Anti-OVA IgG (ng/ml) Day 9				Fig. 7c	Anti-OVA IgG (ng/ml) Day 13
		PBS	SerBut	FTY720			PBS	SerBut	FTY720
		4265.65	1988.77	471.847			31776.4	18953.6	8613.62
		5274.26	3627.66	1784.82			31607.1	28988.7	10529.3
		3746.08	6461.06	694.35			20438.6	42163	7009.84
		6122.18	3732.84	418.717			28866.3	20834.1	5860.22
		5775.77	4357.68	662.147			36036.1	20474.4	4280.18
	Fig. 7e	CD19+B220+ B cells% of live cells in spleen				Fig. 7g	CD4+ T cells% of live cells in spleen				Fig. 7i	Foxp3+ % of CD4+ T cells in spleen
		PBS	SerBut	FTY720			PBS	SerBut	FTY720			PBS	SerBut	FTY720
		33.7	29.6	26.4			15.7	14.4	8.83			17.4	16.5	26.1
		28.7	29.9	23.3			16.4	13.2	8.95			15.2	15.6	30.3
		32.5	33	22.6			13.8	15.4	6.6			16.8	17.3	28.7
		31.7	25.7	21.5			16.4	17.1	9.45			14.6	15.1	26.1
		24	33.4	18.5			13	14.5	8.31			16.7	11.3	30.6

## Sheet: Extended Data Fig. 1
Extended Fig. 1a	MHCII+ % of CD11c high cells			MHCII gMFI of CD11c high cells
	PBS	SerBut		PBS	SerBut
	70.4	57.5		2045	1275
	71	59.8		2149	1253
	71.1	64.6		2086	1453
	62.6	59.8		1496	1244
	67.2	59.3		1731	1245
	64.7	59		1528	1256
	58.3	61.4		1379	1336
	67.1	72.9		1685	1916
	68.9			1973
Extended Fig. 1b	MHCII+ % of F4/80+CD11b+ cells			MHCII gMFI of F4/80+CD11b+ cells
	PBS	SerBut		PBS	SerBut
	46.4	29.9		838	410
	60.8	45.3		1222	652
	52.9	37.6		958	550
	48.7	35.7		785	504
	42.9	37.9		708	553
	56.9	42		961	617
	32.2	42		475	627
	44.1	52.2		684	887
	56.6			908
Extended Fig. 1c	Spleen			SC-dLNs				mLNs
	Foxp3+ % of CD4+ T cells			Foxp3+ % of CD4+ T cells				Foxp3+ % of CD4+ T cells
	PBS	SerBut		PBS	SerBut			PBS	SerBut
	12.6	16.8		15.2	27.8			11.8	18.3
	14.2	18.2		13.6	17			10.7	14
	11.8	12.9		12.2	20.5			12.6	15
	13.1	16.3		16.8	18.3			11.9	14.3
	12.6	14.3		17	18.5			*	12.6
	14	14.6		16.9	14.1			*	14.6
	9.39	17.4		14.3	17.6			13.2	15
	14.9	13.5		17.4	16.9			16.2	14.8
	14.2			16.5				12.8
								* error in cell collection from flow cytometry ("nearly all events are on the chart edges")

## Sheet: Extended Data Fig. 2
	Extended Fig. 2b	EAE Clinical Score	PBS							SerBut
	Days After Immunization	7	0	0	0	0	0	0	0	0	0	0	0	0	0	0	0
		8	0	0	0	0	0	0	0	0	0	0	0	0	0	0	0
		9	0	0	0	0	0	0	0	0	0	0	0	0	0	0	0
		10	0	0	0	0	0.5	0	0	0	0	0	0	0	0	0	0
		11	2	2	3	3	3.5	3	1.5	2.5	3.5	0	2.5	3.5	4	1	3.5
		12	3.5	2.5	3	3.5	2.5	3	3	3.5	3.5	0.5	2.5	3	2.5	3	3
		13	3	3	3	3.5	3.5	3.5	3.5	3.5	3.5	2.5	3.5	3.5	3	3.5	3.5
		14	3	3	3	3	3.5	2.5	3.5	3.5	3.5	2.5	3.5	3	3	3.5	3.5
		15	3	3	2.5	3	3.5	2.5	3	3.5	3	2.5	3.5	3	2.5	3	3
		16	3	2.5	2.5	2.5	2.5	2.5	3	2.5	3	2	3	2.5	2.5	3	2.5
		17	3	2.5	2.5	2.5	2.5	2	2.5	2.5	3	1.5	2.5	2.5	2	2.5	2.5
		18	3	2.5	1.5	1.5	2.5	1.5	2.5	2	2.5	1.5	2	2	2	2	2
		19	2.5	2	1.5	2	2	1	2	2	2	1.5	2	2	1.5	2	2
		20	2.5	2	1.5	1	2	1	2	2	2	1.5	1.5	2	1	2	2
		21	2.5	1.5	1.5	1.5	2	1.5	2	2	2	1.5	2	2	1	2	2
		22	2	1.5	1.5	1.5	2	1	2	1.5	2	1	1.5	2	1	2	2
		23	2	1.5	1.5	1.5	1.5	1	2	2	2	1	2	2	1	2	2
		24	2	2	1.5	1.5	1.5	1.5	2.5	1.5	2	1	1.5	2	1	1.5	1.5
		25	2	2	1.5	1.5	2.5	1.5	3	2	2	1	2.5	2	1	1.5	1
		26	2	2	1	1.5	3	1.5	3	1.5	2	1	3.5	2	1.5	1.5	1.5
		27	2	2	1	1.5	3	2	2.5	1.5	2	1	3.5	2	1.5	2.5	2
		28	2.5	2	1	1.5	3	2	2.5	1.5	2	1	3	1.5	2	3	2
		29	2.5	2	1	1.5	2	2	2.5	1.5	2	1	3	1.5	2	2.5	2
		30	3	2	1	2	2	2	2.5	1.5	2	1	2.5	1.5	1.5	2	2
		31	3	2	1	2	2	2	2	1.5	2	1	2.5	1.5	1	2	2
		32	2.5	2	1	2	2	2	2	1.5	2	1.5	2	1.5	1	2	2
		33	2.5	2	1	2	2	2	2	2	2	1.5	2	1.5	1	2	2
		34	2.5	1.5	1	2	2	2	2	2.5	2	2	2	1.5	1	2	2
		35	3	1.5	1	2	2	2	2	2.5	2	2	2	2	1	2	2
		36	4	1.5	1	2	2	2	2	2.5	2	2.5	2	1.5	1	2	2
		37	4	1.5	1	2	2	2.5	2	2	2	2	3	1.5	1	2	2
		38	5	1.5	1	1.5	2	3	2	2	2	2	3	1.5	1	2	2
		39	5	3	1	2	2	3.5	2	2	2	2	3	1.5	1	2	2
		40	5	3	1	1.5	2	3.5	2	2	2	1.5	3	1.5	1	2	2
	Extended Fig. 2c	CD11b+CD45low microglia % of live cells			Extended Fig. 2d	C11c+CD11b+ % of CD45+ cells			Extended Fig. 2e	RORγt+CD4+Foxp3- % of CD45+ cells
		PBS	SerBut			PBS	SerBut			PBS	SerBut
		3.75	1.06			45.4	20.3			13.8	7.64
		0.85	1.32			19.5	31.9			6.25	9.09
		1.26	0.95			40.1	28.4			14.8	4.76
		1.26	2.17			46.5	50.2			8	14.7
		4.27	0.91			58.7	24.1			16.7	4.91
		1.12	0.89			36.8	18.9			10.6	4.02
			0.64				13.3				6.49
			0.95				34.6				9.94
	Extended Fig. 2f	CD4+Foxp3+ % of CD45+ cells			Extended Fig. 2g	CD4+PD-1+ % of CD45+ cells			Extended Fig. 2h	PD-1+CD4+Foxp3+ % of CD45+ cells
		PBS	SerBut			PBS	SerBut			PBS	SerBut
		5.49	2.62			6.35	4.93			3.24	2.08
		3.77	1.33			4.62	2.05			2.45	0.83
		2.16	5.22			3.21	8.12			1.66	3.86
		1.97	4.67			2.41	7.27			1.28	3.16
		4.9	6.11			6.7	8.97			3.41	4.91
		2.52	8.08			3.76	11.4			1.71	5.01
			4.87				7.36				3.44
			6.77				8.98				4.65

## Sheet: Extended Data Fig. 3
Extended Fig. 3a	TNF (pg/mL)	PBS					SerBut					FTY720
	OVA-restim	106.08	103.22	258.82	91.22	115.78	98.08	108.9	154.86	88.1	125	25.22	25.22	27.78	48.38	33.9
	Unstim	66	25.22	333.58	52.5	22.58	60.38	33.9	44.1	56.5	39.68	25.22	22.58	48.38	25.22	0
Extended Fig. 3b	IFNγ (pg/mL)	PBS					SerBut					FTY720
	OVA-restim	2308.04	1632.76	19208.7	1925.12	1837.48	1663.44	4685.6	10134.4	736.92	1873.34	264.24	9.14	26.14	611.46	208.74
	Unstim	187.76	1027.78	1117.08	311.7	170.5	675.12	218.26	486.46	691.18	226.86	94.58	6.36	118.16	54.52	3.78
Extended Fig. 3c	IL-6 (pg/mL)	PBS					SerBut					FTY720
	OVA-restim	956.16	881.92	1216.68	467.94	430.24	1266.3	1531.56	1849.62	1302.14	542.04	330.96	154.5	234.26	492.44	157.3
	Unstim	207.78	276.92	1047	201.08	63.82	346.38	251.86	396.8	413.58	91.04	157.3	49.96	252.5	94.76	54.6
Extended Fig. 3d	IL-5 (pg/mL)	PBS					SerBut					FTY720
	OVA-restim	16.86	72.18	0	0	62.86	294.24	59.02	14.56	211.06	36.76	0	0	0	12.24	0
	Unstim	7.6	0	0	0	0	9.92	0	0	0	11.08	0	0	0	0	7.6
Extended Fig. 3e	IL-13 (pg/mL)	PBS					SerBut					FTY720
	OVA-restim	144.68	231.6	53.4	81.6	146.26	242.92	149.4	140.3	305.54	205.4	15.74	1.5	4.98	82.98	5.54
	Unstim	16.36	16.36	16.36	16.36	6.12	44.48	24.76	54.44	51.86	15.14	9.96	0	24.76	5.54	1.5
Extended Fig. 3f	IL-10 (pg/mL)	PBS					SerBut					FTY720
	OVA-restim	141.192	240.49	214.19	82.814	160.518	322.542	322.542	388.096	353.868	311.64	0	0	91.538	141.192	0
	Unstim	73.974	0	125.162	91.538	0	0	0	91.538	0	0	0	0	100.138	0	0

[truncated: 1 more sheets: Extended Data Fig. 4]
